# Supplementary material for: Chronic Resistance Exercise Combined with Nutrient Timing Enhances Skeletal Muscle Mass and Strength While Modulating Small Extracellular Vesicle miRNA Profiles
Source: Biomedicines. 2026 Jan 8;14(1):127. doi: 10.3390/biomedicines14010127 (PMC12839061; doi:10.3390/biomedicines14010127)
Supplement: Supplementary file 1 [file biomedicines-14-00127-s001.zip]

Archive with 2 entries (2 files):
- Supplementary Material S1.pdf
- Supplementary Material Table S1.xlsx
