# Supplementary material for: Chronic Resistance Exercise Combined with Nutrient Timing Enhances Skeletal Muscle Mass and Strength While Modulating Small Extracellular Vesicle miRNA Profiles
Source: Biomedicines. 2026 Jan 8;14(1):127. doi: 10.3390/biomedicines14010127 (PMC12839061; doi:10.3390/biomedicines14010127)
Supplement: Supplementary file 1 [file biomedicines-14-00127-s001.zip › Supplementary Material Table S1.xlsx]

## Sheet: Sheet1
Pre-Post Comparisons in the AE3 Group					Pre-Post Comparisons in the AE Group					Pre-Post Comparisons in the CTRL Group
Sample Name	Target Name	Cʀт	RQ		Sample Name	Target Name	Cʀт	RQ		Sample Name	Target Name	Cʀт	RQ
5hetes_AE3_2	hsa-miR-16-5p-477860_mir	28.819	0.393		5hetes_AE_2	hsa-miR-101-3p-477863_mir	28.788	4.889		5hetes_CTRL_2	hsa-miR-146a-5p-478399_mir	31.963	0.492
5hetes_AE3_2	hsa-miR-16-5p-477860_mir	28.896	0.393		5hetes_AE_2	hsa-miR-26b-5p-478418_mir	26.729	3.487		5hetes_CTRL_2	hsa-miR-223-3p-477983_mir	27.767	0.415
5hetes_AE3_2	hsa-miR-16-5p-477860_mir	28.807	0.393		5hetes_AE_2	hsa-miR-25-3p-477994_mir	28.706	2.763		5hetes_CTRL_2	hsa-miR-29a-3p-478587_mir	30.485	0.382
5hetes_AE3_2	hsa-miR-16-5p-477860_mir	29.027	0.393		5hetes_AE_2	hsa-miR-92b-3p-477823_mir	27.283	4.647		5hetes_CTRL_2	hsa-miR-142-3p-477910_mir	28.62	0.406
5hetes_AE3_2	hsa-miR-16-5p-477860_mir	28.707	0.393		5hetes_AE_2	hsa-miR-15a-5p-477858_mir	27.641	4.908		5hetes_CTRL_2	hsa-miR-125a-5p-477884_mir	31.926	0.25
5hetes_AE3_2	hsa-miR-21-5p-477975_mir	29.235	0.434		5hetes_AE_2	hsa-miR-92a-3p-477827_mir	27.095	3.793		5hetes_CTRL_2	hsa-miR-16-5p-477860_mir	28.192	0.356
5hetes_AE3_2	hsa-miR-150-5p-477918_mir	28.379	0.321		5hetes_AE_2	hsa-miR-191-5p-477952_mir	30.098	2.23		5hetes_CTRL_2	hsa-miR-16-5p-477860_mir	28.137	0.356
5hetes_AE3_2	hsa-miR-29a-3p-478587_mir	31.381	0.296		5hetes_AE_2	hsa-miR-26a-5p-477995_mir	27.109	3.976		5hetes_CTRL_2	hsa-miR-16-5p-477860_mir	28.033	0.356
5hetes_AE3_2	hsa-miR-15a-5p-477858_mir	29.665	0.447		5hetes_AE_2	hsa-miR-223-3p-477983_mir	26.827	2.489		5hetes_CTRL_2	hsa-miR-16-5p-477860_mir	28.029	0.356
5hetes_AE3_2	hsa-miR-20a-5p-478586_mir	31.634	0.164		5hetes_AE_2	hsa-miR-17-5p-478447_mir	28.59	3.409		5hetes_CTRL_2	hsa-miR-16-5p-477860_mir	28.019	0.356
5hetes_AE3_2	hsa-miR-126-3p-477887_mir	27.382	0.412		5hetes_AE_2	hsa-miR-451a-478107_mir	22.816	2.382		5hetes_CTRL_2	hsa-miR-15a-5p-477858_mir	29.496	0.318
5hetes_AE3_2	hsa-miR-451a-478107_mir	25.593	0.226		5hetes_AE_2	hsa-miR-22-3p-477985_mir	28.881	2.602		5hetes_CTRL_2	hsa-miR-451a-478107_mir	24.748	0.37
5hetes_AE3_2	hsa-miR-26b-5p-478418_mir	28.413	0.422		5hetes_AE_2	hsa-miR-30b-5p-478007_mir	28.177	2.857		5hetes_CTRL_2	hsa-miR-20a-5p-478586_mir	30.356	0.284
5hetes_AE3_2	hsa-miR-25-3p-477994_mir	31.103	0.371		5hetes_AE_2	hsa-miR-486-5p-478128_mir	27.591	2.46		5hetes_CTRL_2	hsa-miR-484-478308_mir	31.028	0.477
5hetes_AE3_2	hsa-miR-17-5p-478447_mir	30.871	0.284		5hetes_AE_2	hsa-miR-30c-5p-478008_mir	28.695	3.884		5hetes_CTRL_2	hsa-miR-92a-3p-477827_mir	28.632	0.452
5hetes_AE3_2	hsa-miR-92a-3p-477827_mir	29.087	0.438		5hetes_AE_2	hsa-miR-126-3p-477887_mir	25.822	2.766		5hetes_CTRL_2	hsa-miR-342-3p-478043_mir	30.584	0.381
5hetes_AE3_2	hsa-miR-223-3p-477983_mir	28.762	0.259		5hetes_AE_2	hsa-miR-221-3p-477981_mir	28.893	3.966		5hetes_CTRL_2	hsa-miR-150-5p-477918_mir	27.921	0.32
					5hetes_AE_2	hsa-miR-16-5p-477860_mir	26.451	5.832		5hetes_CTRL_2	hsa-miR-101-3p-477863_mir	29.888	0.34
					5hetes_AE_2	hsa-miR-16-5p-477860_mir	26.453	5.832		5hetes_CTRL_2	hsa-miR-17-5p-478447_mir	29.54	0.457
					5hetes_AE_2	hsa-miR-16-5p-477860_mir	26.47	5.832
					5hetes_AE_2	hsa-miR-16-5p-477860_mir	26.322	5.832
					5hetes_AE_2	hsa-miR-16-5p-477860_mir	26.343	5.832
					5hetes_AE_2	hsa-miR-186-5p-477940_mir	30.101	2.345
					5hetes_AE_2	hsa-miR-20a-5p-478586_mir	28.659	4.712
